# Supplementary material for: Sensitive Organic Vapor Sensors Based on Flexible Porous Conductive Composites with Multilevel Pores and Thin, Rough, Hollow-Wall Structure
Source: Polymers (Basel). 2022 Nov 9;14(22):4809. doi: 10.3390/polym14224809 (PMC9697012; doi:10.3390/polym14224809)
Supplement: Supplementary file 1 [file polymers-14-04809-s001.zip]

Archive with 1 entries (1 files):
- polymers-1990746-supplementary.pdf
